# Supplementary material for: Effectiveness of Interventions to Manage Difficulties with Breastfeeding for Mothers of Infants under Six Months with Growth Faltering: A Systematic Review Update
Source: Nutrients. 2023 Feb 16;15(4):988. doi: 10.3390/nu15040988 (PMC9961185; doi:10.3390/nu15040988)
Supplement: Supplementary file 1 [file nutrients-15-00988-s001.zip]

Archive with 1 entries (1 files):
- nutrients-2204749-supplementary.pdf
